# Supplementary material for: Isolation of the South China Sea from the North Pacific Subtropical Gyre since the latest Miocene due to formation of the Luzon Strait
Source: Sci Rep. 2021 Jan 15;11:1562. doi: 10.1038/s41598-020-79941-4 (PMC7810843; doi:10.1038/s41598-020-79941-4)
Supplement: Supplementary file 1 — Supplementary Table S1. [file 41598_2020_79941_MOESM1_ESM.xlsx]

## Sheet: Table S1
Isolation of the South China Sea from the North Pacific Subtropical Gyre since the latest Miocene due to formation of the Luzon Strait Shaoru Yin, F. Javier Hernández-Molina, Lin Lin, Jiangxin Chen, Weifeng Ding, Jiabiao Li
Supplementary Table 1 Seismic data processing steps
Seismic data source		Data processing detailed steps
Gauangzhou Marine Geological Survey	Below seafloor	Data quality control, amplitude compensation, bandpass frequency filtering between 6 and 100 Hz, multiple attenuation, deconvolution, trace selection, velocity analysis and model building, time migration
	Above seafloor	Geometry definition, direct wave attenuation, amplitude recovery, high-pass filtering, common midpoint sorting and constant velocity (seawater sound velocity) stack.
Fynh et al., 2013		No introduction of detailed processing steps in the reference
