# Supplementary material for: Isolation of the South China Sea from the North Pacific Subtropical Gyre since the latest Miocene due to formation of the Luzon Strait
Source: Sci Rep. 2021 Jan 15;11:1562. doi: 10.1038/s41598-020-79941-4 (PMC7810843; doi:10.1038/s41598-020-79941-4)
Supplement: Supplementary file 2 — Supplementary Table S2. [file 41598_2020_79941_MOESM2_ESM.xlsx]

## Sheet: Table S2
Isolation of the South China Sea from the North Pacific Subtropical Gyre since the latest Miocene due to formation of the Luzon Strait Shaoru Yin, F. Javier Hernández-Molina, Lin Lin, Jiangxin Chen, Weifeng Ding, Jiabiao Li
Supplementary Table 2 Seismic discontinuties compared to previous studies
Discontinuity in this study	Vu et al., 2017			Fyhn et al., 2013			Lu et al., 2017, 2018
	Discontinuity	Age	Method	Discontinuity	Age	Method	Discontinuity	Age	Method
H2	Base of sequence 5	Base of late late-Miocene	Seismic tied to wells	Base of Pliocene	Base of Pliocene	Seismic tied to wells	T30	Base of Pliocene	Interpretation based on adjacent basins
H1	Base of sequence 4	Base of late Miocene	Seismic tied to wells	Base of upper Miocene	Base of late Miocene	Seismic tied to wells	T40	Base of late Miocene	Interpretation based on adjacent basins
